# Supplementary material for: Endoparasites of peritoneal organs and skeletal muscles of the European wildcat (Felis silvestris) in Germany
Source: Parasit Vectors. 2024 Nov 18;17:473. doi: 10.1186/s13071-024-06571-4 (PMC11575206; doi:10.1186/s13071-024-06571-4)
Supplement: Supplementary file 1 — Additional file 1: Table S1. Comprehensive overview on the key data of the individual German wildcats from which at least three different organs were examined, and respective numbers of endoparasite specimens detected in organs of the peritoneal cavityand the cardiopulmonary system [7] as well as respective number of ectoparasite specimens detected in the hides and ears [8] [file 13071_2024_6571_MOESM1_ESM.xlsx]

## Sheet: Tabelle1
Table S1: Comprehensive overview on the key data of the individual German wildcats from which at least three different organs were examined, and respective numbers of endoparasite specimens detected in organs of the peritoneal cavity (this study) and the cardiopulmonary system [7] as well as respective number of ectoparasite specimens detected in the hides and ears [8].
ID	Region	Month	Cause of death	Sex	Age	Nutritional condition	Toxocara cati	Hydatigera kamiyai	Mesocestoides litteratus	Strongyloides spp.	Cylicospirura petrowi	Ancylostoma spp.	Capillaria putorii	Echinococcus multilocularis	Taenia martis	Molineus spp.	Physaloptera spp.	Capillaria feliscati	Capillaria plica	Capillaria spp. (urinary bladder)	Metorchis bilis	Aelurostrongylus abstrusus	Trogolostrongylus brevior	Angiostrongylus chabaudi	Capillaria spp. (lung)	Ixodes ricinus females/males/nymphs/larvae	Ixodes hexagonus/canisuga females/nymphs/larvae	Ixodes spp. adults/nymphs/larvae	Ceratophyllus sciurorum	Nosopsyllus fasciatus	Ceratophyllidae	Pulex irritans	Spilopsyllus cuniculi	Chaetopsylla trichosa	Chaetopsylla globiceps	Chaetopsylla spp.	Ctenocephalides felis	Archaeopsylla erinacei	Ctenophthalmus baeticus	Trombicula autumnalis	Otodectes cynotis	Felicola hercynianus
Wk001	Hunsrueck	May	trauma	female	adult 1	moderate	10	7	0	0	0	0	0	0	0	0	0	0	0	1	0	0	0	3	0	NA	NA	NA	NA	NA	NA	NA	NA	NA	NA	NA	NA	NA	NA	NA	NA	NA
Wk002	Hunsrueck	June	trauma	male	adult 2	NA	18	0	20	27	13	0	8	32	0	19	0	7	0	17	0	0	0	18	0	NA	NA	NA	NA	NA	NA	NA	NA	NA	NA	NA	NA	NA	NA	NA	NA	NA
Wk003	Hunsrueck	June	trauma	male	subadult	moderate	2	8	0	0	13	1	0	0	0	0	0	1	0	4	0	2	0	4	1	0/0/0/0	0/0/0	0/0/0	0	0	0	0	0	0	0	0	0	0	0	0	0	0
Wk004	Hunsrueck	July	trauma	female	subadult	cachectic	28	4	1	573	8	28	0	0	0	90	0	0	0	1	0	3	3	4	0	0/0/0/0	0/0/0	0/0/0	0	0	0	0	0	0	0	0	0	0	0	0	0	0
Wk005	Hunsrueck	September	trauma	female	adult 1	very good	46	3	158	0	4	0	0	0	0	0	0	2	0	4	6	1	0	0	0	0/0/0/0	0/0/0	0/0/0	0	0	0	0	0	0	0	0	0	0	0	0	0	0
Wk006	Palatinate	December	trauma	female	immature	very good	131	3	16	6	1	0	0	0	0	0	0	0	1	6	0	3	0	1	0	0/0/0/0	0/0/1	0/0/0	0	0	0	3	4	0	0	0	0	0	0	227	0	1
Wk007	Hunsrueck	March	trauma	male	adult 1	moderate	65	53	118	0	11	0	0	0	0	0	0	0	0	1	0	0	9	6	0	0/0/0/0	0/0/0	0/0/0	1	0	3	0	0	0	0	0	0	0	0	0	0	0
Wk009	Taunus	March	unknown	female	adult 2	good	20	6	0	371	2	1	1	0	0	0	0	1	2	4	1	1	0	1	0	0/0/0/1	0/3/10	0/0/1	0	0	0	0	0	0	0	0	0	0	0	0	0	0
Wk012	Westerwald	July	trauma	female	adult 2	very bad	0	2	4	0	2	3	0	0	1	0	0	0	0	0	0	6	0	3	1	0/0/0/2	0/0/0	0/0/0	0	0	0	0	0	0	0	0	0	0	0	0	0	0
Wk014	Westerwald	November	trauma	male	NA	very good	42	1	373	0	0	0	0	0	0	0	0	0	0	0	0	1	0	2	0	NA	NA	NA	NA	NA	NA	NA	NA	NA	NA	NA	NA	NA	NA	NA	NA	NA
Wk015	Westerwald	November	trauma	male	adult 2	very good	28	6	200	0	0	0	0	0	0	0	0	0	0	1	0	167	0	0	0	2/0/0/1	0/0/0	0/0/0	0	0	0	0	0	0	0	0	0	0	0	0	0	0
Wk016	Palatinate	November	trauma	female	adult 1	very good	56	1	375	62	0	0	0	0	1	0	0	1	0	1	0	7	0	1	0	0/0/0/0	0/0/11	0/0/0	0	0	0	0	0	0	0	0	0	0	0	0	0	0
Wk017	Hunsrueck	February	trauma	male	adult 2	NA	140	20	1	0	8	0	0	0	2	0	0	0	0	0	0	2	0	8	0	0/0/0/0	0/1/0	0/0/0	0	0	0	0	0	0	0	0	0	0	0	0	0	0
Wk018	Hunsrueck	March	trauma	male	adult 1	good	23	0	4	30	2	0	0	0	0	0	0	3	0	3	0	21	0	4	0	NA	NA	NA	NA	NA	NA	NA	NA	NA	NA	NA	NA	NA	NA	NA	NA	NA
Wk019	Hunsrueck	March	trauma	female	adult 2	very good	32	51	0	365	0	0	0	0	0	0	0	0	6	12	0	0	0	2	0	0/0/0/0	1/10/56	0/0/2	0	0	0	0	0	0	0	0	0	0	0	0	0	0
Wk020	Hunsrueck	April	trauma	male	subadult	moderate	2	17	0	0	2	1	0	0	0	0	0	0	0	2	0	0	0	3	0	4/1/0/0	0/0/0	0/0/0	1	0	0	0	0	0	0	0	0	0	0	0	0	0
Wk021	Palatinate	November	trauma	male	adult 2	very good	67	7	50	7	0	0	0	0	0	0	0	4	0	2	0	2	0	1	1	0/0/1/0	0/4/0	0/0/0	0	0	2	0	0	0	0	0	0	0	0	0	0	0
Wk022	Eifel	April	diarrhea	male	adult 2	very bad	283	4	127	100	5	0	389	0	0	0	0	NA	NA	NA	0	5	2	0	0	NA	NA	NA	NA	NA	NA	NA	NA	NA	NA	NA	NA	NA	NA	NA	NA	NA
Wk023	Palatinate	August	trauma	female	adult 1	very bad	142	3	20	378	2	135	0	0	0	0	0	0	0	0	0	15	2	31	0	NA	NA	NA	NA	NA	NA	NA	NA	NA	NA	NA	NA	NA	NA	NA	NA	NA
Wk024	Eifel	July	trauma	female	adult 2	good	46	0	38	132	0	0	0	0	0	0	0	0	0	1	0	0	1	0	0	NA	NA	NA	NA	NA	NA	NA	NA	NA	NA	NA	NA	NA	NA	NA	NA	NA
Wk025	Palatinate	July	trauma	female	adult 2	good	1	2	0	0	0	58	0	0	0	0	0	1	0	0	0	9	0	2	0	NA	NA	NA	NA	NA	NA	NA	NA	NA	NA	NA	NA	NA	NA	NA	NA	NA
Wk034	Palatinate	October	trauma	male	NA	good	85	7	0	0	0	0	0	0	0	0	0	0	0	0	0	0	1	1	0	NA	NA	NA	NA	NA	NA	NA	NA	NA	NA	NA	NA	NA	NA	NA	NA	NA
Wk036	Palatinate	November	trauma	male	adult 1	very good	92	3	36	0	0	1	0	24	0	0	0	0	0	2	0	0	0	0	0	NA	NA	NA	NA	NA	NA	NA	NA	NA	NA	NA	NA	NA	NA	NA	NA	NA
Wk037	Palatinate	November	trauma	female	subadult	very good	127	1	16	12	10	0	0	0	1	0	0	0	0	0	0	NA	NA	NA	NA	NA	NA	NA	NA	NA	NA	NA	NA	NA	NA	NA	NA	NA	NA	NA	NA	NA
Wk042	Palatinate	January	trauma	male	adult 2	very good	137	4	122	210	0	0	0	0	0	0	0	2	7	13	0	81	2	3	0	NA	NA	NA	NA	NA	NA	NA	NA	NA	NA	NA	NA	NA	NA	NA	NA	NA
Wk043	Palatinate	February	trauma	male	NA	good	296	0	0	580	0	0	10	0	0	0	0	8	0	17	0	82	0	0	0	NA	NA	NA	NA	NA	NA	NA	NA	NA	NA	NA	NA	NA	NA	NA	NA	NA
Wk044	Palatinate	January	trauma	male	immature	very good	43	20	3926	36	0	0	0	2262	0	0	0	0	0	3	0	7	7	1	0	NA	NA	NA	NA	NA	NA	NA	NA	NA	NA	NA	NA	NA	NA	NA	NA	NA
Wk046	Palatinate	October	trauma	female	adult 2	good	18	2	0	148	0	0	0	0	0	0	0	0	2	0	NA	2	0	2	0	NA	NA	NA	NA	NA	NA	NA	NA	NA	NA	NA	NA	NA	NA	NA	NA	NA
Wk049	Palatinate	July	trauma	female	adult 1	very good	0	1	24	28	0	22	0	0	1	0	0	NA	NA	NA	0	5	0	1	0	NA	NA	NA	NA	NA	NA	NA	NA	NA	NA	NA	NA	NA	NA	NA	NA	NA
Wk050	Palatinate	October	trauma	female	adult 2	very good	71	2	28	1046	0	0	2	0	0	2	0	NA	NA	NA	0	77	0	3	0	NA	NA	NA	NA	NA	NA	NA	NA	NA	NA	NA	NA	NA	NA	NA	NA	NA
Wk052	Eifel	November	trauma	male	subadult	very good	179	3	222	498	37	0	0	0	0	0	0	NA	NA	NA	0	0	0	3	0	NA	NA	NA	NA	NA	NA	NA	NA	NA	NA	NA	NA	NA	NA	NA	NA	NA
Wk053	Eifel	April	trauma	male	immature	moderate	9	2	0	0	8	33	0	0	0	0	0	0	0	1	0	4	2	0	0	NA	NA	NA	NA	NA	NA	NA	NA	NA	NA	NA	NA	NA	NA	NA	NA	NA
Wk054	Palatinate	March	trauma	male	adult 2	very good	45	7	2	110	0	0	0	0	0	0	0	2	0	6	0	0	2	0	0	NA	NA	NA	NA	NA	NA	NA	NA	NA	NA	NA	NA	NA	NA	NA	NA	NA
Wk055	Eifel	November	trauma	male	adult 2	very good	62	3	2	276	0	1	0	0	0	0	0	0	0	1	0	50	0	38	0	NA	NA	NA	NA	NA	NA	NA	NA	NA	NA	NA	NA	NA	NA	NA	NA	NA
Wk061	Palatinate	January	trauma	male	immature	very good	33	25	348	88	0	0	0	14	2	0	0	0	2	3	0	11	0	5	0	0/0/0/0	0/0/0	0/0/0	0	0	0	0	1	0	0	0	0	0	0	0	0	0
Wk062	Palatinate	January	trauma	male	adult 2	very good	59	4	780	122	0	0	4	16	0	0	0	0	0	8	0	22	1	21	0	0/0/0/0	0/4/78	0/0/4	0	0	0	2	3	2	0	0	0	0	0	38	0	0
Wk063	Hunsrueck	January	trauma	female	adult 2	very good	6	1	1	30	6	0	0	0	0	0	0	1	0	5	0	0	0	9	0	0/0/0/0	0/1/0	0/0/0	1	0	1	0	0	0	0	0	0	0	0	14	0	0
Wk064	Palatinate	March	unknown	male	adult 2	NA	55	1	0	76	0	1	0	0	0	0	0	0	0	2	0	59	0	44	0	7/1/0/0	0/0/0	0/0/2	0	0	0	0	0	0	0	0	0	0	0	0	0	0
Wk065	Palatinate	April	trauma	male	immature	good	9	0	0	0	0	0	0	0	0	0	0	3	0	5	0	0	3	0	0	3/0/0/0	0/1/0	0/0/0	0	0	0	0	0	0	0	0	0	0	0	0	0	0
Wk066	Hunsrueck	May	trauma	NA	adult 2	very bad	411	1	0	0	14	1	2	0	0	70	0	5	1	4	0	2	2	8	0	11/6/0/0	0/0/0	0/0/0	0	0	0	0	0	0	0	0	0	0	0	1	2	0
Wk067	Palatinate	September	trauma	NA	NA	good	22	7	0	0	0	0	0	0	0	0	0	1	0	0	0	0	0	2	0	0/0/0/0	0/0/0	0/0/0	0	0	0	0	0	0	0	0	0	0	0	22	0	0
Wk068	Eifel	September	trauma	NA	NA	very good	27	7	53	68	0	5	0	1611	0	0	0	0	0	0	0	NA	NA	NA	NA	NA	NA	NA	NA	NA	NA	NA	NA	NA	NA	NA	NA	NA	NA	NA	NA	NA
Wk069	Palatinate	August	trauma	NA	adult 1	very bad	2	1	0	0	6	1	0	0	0	0	0	0	0	0	0	0	0	0	0	NA	NA	NA	NA	NA	NA	NA	NA	NA	NA	NA	NA	NA	NA	NA	NA	NA
Wk070	Palatinate	November	trauma	NA	adult 1	very good	66	6	8	20	0	0	0	0	0	0	0	0	0	2	0	0	0	0	0	1/0/0/0	0/0/0	0/0/0	0	0	0	0	0	0	0	0	0	0	0	0	0	0
Wk071	Eifel	November	trauma	NA	immature	good	101	0	58	22	32	4	2	0	0	0	0	0	0	5	0	3	0	5	0	0/0/0/0	0/0/0	0/0/0	0	0	0	0	0	0	0	0	0	0	0	0	0	0
Wk072	Eifel	June	trauma	NA	adult 2	moderate	22	6	32	14	5	0	0	0	0	0	0	0	2	5	0	19	0	0	0	1/0/0/0	0/0/0	0/0/0	0	0	0	0	0	0	0	0	0	0	0	2	0	0
Wk073	Eifel	July	trauma	NA	adult 2	good	13	30	0	262	2	0	0	0	0	0	0	0	0	2	0	0	0	0	0	0/0/0/0	0/0/0	0/0/0	0	0	0	0	0	0	0	0	1	0	0	0	0	0
Wk074	Eifel	June	trauma	NA	adult 2	good	2	0	0	0	0	0	0	0	0	0	0	0	0	0	0	0	0	1	0	NA	NA	NA	NA	NA	NA	NA	NA	NA	NA	NA	NA	NA	NA	NA	NA	NA
Wk075	Eifel	September	trauma	NA	adult 1	good	48	4	254	54	0	0	0	0	0	0	0	1	0	1	0	0	4	0	0	1/0/0/0	0/0/0	0/0/0	0	0	0	0	0	0	0	0	0	0	0	0	0	0
Wk076	Palatinate	March	trauma	NA	subadult	good	36	3	16	52	0	0	1	816	0	0	0	1	0	0	0	0	0	0	0	1/0/0/0	0/0/1	0/0/0	0	0	0	0	0	0	0	0	0	0	0	0	0	0
Wk077	Eifel	October	trauma	NA	adult 2	good	188	5	10	22	0	0	0	0	0	0	0	6	0	7	0	0	0	0	0	1/0/0/0	0/0/0	0/0/0	0	0	0	0	0	0	0	0	0	0	0	0	0	0
Wk078	Palatinate	February	trauma	NA	adult 2	good	56	4	21	80	0	0	1	0	0	0	0	0	0	1	0	0	0	0	0	0/0/0/0	0/9/37	0/1/0	0	0	0	0	0	0	0	0	0	0	0	0	0	0
Wk079	Palatinate	June	trauma	NA	adult 2	moderate	89	16	261	2400	0	27	0	0	0	0	0	0	0	3	0	2	0	0	0	8/0/0/0	1/0/0	0/0/0	0	0	0	0	0	0	0	0	0	0	0	0	0	0
Wk081	Palatinate	September	trauma	male	adult 2	moderate	NA	NA	NA	NA	NA	NA	NA	NA	NA	NA	NA	2	0	6	0	10	0	1	0	1/0/0/0	0/0/0	0/0/0	0	0	0	0	0	0	0	0	0	0	0	0	0	0
Wk082	Palatinate	November	trauma	male	adult 2	good	16	3	10	0	0	0	0	0	1	0	0	0	0	1	0	0	0	20	0	0/0/0/0	0/0/0	0/0/0	0	0	0	1	0	0	0	0	0	0	0	0	0	0
Wk083	Hunsrueck	April	cachexia	female	adult 2	cachectic	142	2	68	6	7	4	0	0	0	0	0	12	4	59	0	18	1	4	0	48/12/0/0	0/0/0	0/0/0	0	0	0	0	0	0	0	0	0	0	0	0	0	92
Wk085	Hunsrueck	January	unknown	female	adult 2	good	111	0	0	12	0	0	1	0	0	0	0	0	0	4	0	1	2	2	0	0/0/0/0	0/0/8	0/0/0	2	0	1	0	0	0	0	0	0	0	0	0	0	0
Wk086	Hunsrueck	May	trauma	female	adult 2	very bad	0	0	0	5	8	0	0	0	0	0	0	0	0	6	0	0	0	7	0	19/4/1/0	0/0/0	0/0/0	0	0	0	0	0	0	0	0	0	0	0	0	0	0
Wk087	Hunsrueck	November	trauma	male	adult 2	good	18	8	6	0	0	0	0	0	0	0	0	0	0	0	0	0	1	58	0	0/1/0/0	0/1/0	0/0/0	0	0	0	0	0	0	0	0	0	0	0	0	338	0
Wk088	Palatinate	August	trauma	male	immature	good	9	0	0	0	0	1	0	0	0	29	0	0	0	0	0	0	1	0	0	0/0/0/0	0/0/4	0/0/0	0	0	0	0	0	0	0	0	0	0	0	0	0	0
Wk089	Hunsrueck	December	trauma	male	subadult	very good	24	5	348	0	3	0	0	224	0	0	0	0	0	1	0	0	1	0	0	0/0/0/0	0/0/5	0/0/0	0	0	1	0	0	1	0	0	0	0	0	1	0	0
Wk091	Westerwald	February	trauma	female	subadult	very good	9	0	378	0	7	0	0	104	0	0	0	NA	NA	NA	0	0	0	0	0	2/0/2/0	0/0/0	0/0/0	4	0	3	0	0	0	0	0	0	0	0	0	0	0
Wk093	Palatinate	December	trauma	female	adult 2	very good	118	11	552	390	0	0	1	0	0	0	0	1	4	4	0	0	0	10	0	0/0/0/0	0/0/0	0/0/0	0	0	0	0	0	0	0	0	0	0	0	0	0	0
Wk094	Palatinate	February	trauma	male	subadult	good	36	7	110	181	0	0	0	322	0	0	0	2	6	4	0	0	0	0	0	3/0/0/0	0/0/1	0/0/1	0	0	0	1	0	0	0	0	0	0	0	0	NA	0
Wk095	Palatinate	March	trauma	female	subadult	good	41	27	80	8	0	1	2	0	0	0	0	1	0	0	0	0	0	0	0	0/0/0/0	1/0/0	0/0/0	0	0	0	0	0	0	0	0	0	0	0	0	0	0
Wk096	Palatinate	March	trauma	male	subadult	moderate	32	3	350	15	0	60	0	94	0	0	0	0	1	5	0	0	0	3	0	1/1/0/0	0/0/0	1/0/0	0	0	0	1	0	0	0	0	0	0	0	0	0	0
Wk098	NA	September	trauma	male	juvenile	moderate	81	4	0	0	1	0	0	0	0	0	0	0	0	0	0	0	0	1	0	3/0/0/0	0/0/0	0/0/0	0	0	0	0	0	0	0	0	0	0	0	0	0	0
Wk099	Palatinate	November	trauma	male	adult 2	very good	16	8	0	15	9	0	1	0	0	0	0	3	0	2	0	59	0	4	0	2/0/0/0	1/36/19	0/0/2	0	0	0	0	0	0	0	0	0	0	0	0	0	0
Wk101	Hunsrueck	November	trauma	male	adult 2	very good	39	11	0	0	17	0	0	0	0	0	0	1	1	1	0	0	1	1	0	2/0/0/0	0/0/0	0/0/0	0	0	0	0	0	0	0	1	0	0	0	0	0	0
Wk103	Hunsrueck	September	trauma	male	juvenile	moderate	0	0	0	0	0	0	0	0	0	0	0	0	0	0	0	0	0	0	0	0/0/2/0	0/0/0	0/0/0	0	0	0	0	0	0	0	0	0	0	0	0	0	0
Wk105	Westerwald	December	trauma	male	immature	very good	50	8	150	0	0	0	0	0	0	0	0	0	0	0	0	NA	NA	NA	NA	0/0/0/0	0/0/1	0/0/1	0	0	0	0	0	0	0	0	0	0	0	0	0	0
Wk106	Westerwald	December	trauma	female	subadult	very good	39	12	460	0	1	0	0	0	0	0	0	0	0	0	0	0	0	0	0	0/0/0/0	0/0/4	0/0/2	0	0	0	0	0	0	0	0	0	0	0	0	NA	0
Wk107	Hunsrueck	May	trauma	male	NA	moderate	6	2	0	0	0	0	0	0	0	0	0	3	0	1	0	0	0	0	0	25/6/1/0	0/0/0	0/0/0	0	0	0	0	0	0	0	0	0	0	0	0	0	0
Wk108	Westerwald	January	unknown	male	NA	moderate	39	0	85	18	0	0	0	0	0	0	0	2	0	2	0	0	0	0	0	0/0/0/0	0/0/0	0/0/1	0	0	0	0	0	0	0	0	0	0	0	0	NA	0
Wk109	Palatinate	October	trauma	female	immature	good	28	10	0	0	0	0	0	0	5	0	0	0	0	0	0	0	0	0	0	0/0/0/0	0/0/0	0/0/0	0	0	0	0	0	0	0	0	0	0	0	0	0	0
Wk110	Hunsrueck	November	trauma	female	immature	good	54	5	361	484	18	0	84	0	0	0	1	1	24	38	0	4	0	3	0	1/1/0/0	0/0/0	0/0/0	0	0	0	0	0	0	0	0	0	0	0	10	0	0
Wk113	Hunsrueck	February	trauma	male	subadult	very good	7	6	0	0	2	1	0	2684	0	0	0	0	0	0	0	0	0	0	0	1/0/0/0	0/0/0	0/0/0	0	0	0	0	0	0	0	0	0	0	0	0	0	0
Wk117	Westerwald	February	trauma	male	immature	good	29	4	685	5	2	0	2	0	1	5	0	0	4	9	0	0	0	0	0	2/0/0/0	0/0/1	0/0/3	0	0	0	0	0	0	0	0	0	0	0	0	0	0
Wk118	Taunus	May	trauma	female	adult 1	good	0	0	5	5	2	2	0	0	0	0	0	2	1	1	0	0	0	0	0	2/1/0/0	0/0/0	0/0/0	0	0	0	0	0	0	0	0	0	0	0	0	0	0
Wk121	Palatinate	October	trauma	male	adult 2	good	21	6	35	20	0	3	1	105	0	0	0	0	0	0	0	0	0	0	0	0/1/0/0	1/0/6	0/0/1	0	0	0	0	0	0	0	0	0	0	0	0	0	0
Wk123	Palatinate	February	trauma	male	immature	good	37	2	0	50	1	0	1	7506	0	0	0	0	0	3	0	0	15	1	0	0/0/0/0	2/21/2	0/0/0	2	1	2	0	0	0	0	0	0	0	0	0	0	2
Wk124	Westerwald	November	trauma	male	NA	moderate	20	4	462	0	0	0	0	0	0	0	0	0	0	1	0	0	0	2	0	0/0/0/0	0/0/0	0/0/0	0	0	0	0	0	0	0	0	0	0	0	0	0	0
Wk125	Westerwald	January	trauma	male	subadult	good	256	7	122	14	3	0	6	0	0	0	0	0	1	7	0	0	4	3	0	0/0/0/0	0/1/1	0/0/0	0	0	1	0	0	0	0	0	0	0	0	0	0	0
Wk126	Taunus	January	trauma	male	immature	NA	41	7	10	0	0	0	1	0	0	0	0	0	1	2	0	0	0	0	0	0/0/0/0	0/0/0	0/0/0	1	0	0	0	0	0	0	0	0	0	0	0	0	0
Wk127	Westerwald	March	trauma	male	adult 2	very good	25	0	10	30	0	0	0	848	0	0	0	0	1	4	0	0	0	0	0	0/1/0/0	0/0/0	0/0/0	2	0	0	0	0	0	0	0	0	0	0	0	0	0
Wk130	Eifel	NA	trauma	male	immature	moderate	53	6	36	0	0	0	0	0	0	0	0	0	0	0	0	0	0	0	0	1/0/0/0	0/1/6	0/0/0	0	0	0	0	0	0	0	0	0	0	0	2	0	0
Wk132	Palatinate	September	trauma	female	immature	good	15	2	52	8	0	2	0	16	0	0	0	1	1	0	0	5	0	10	0	0/0/0/0	0/1/0	0/0/0	0	0	0	0	0	0	0	0	0	0	0	0	0	0
Wk135	Palatinate	September	trauma	female	immature	moderate	93	1	57	12	0	0	1	0	0	0	0	0	0	2	0	1	0	0	0	3/2/0/0	0/0/0	0/0/0	2	0	0	0	0	0	0	0	0	0	0	0	0	0
Wk136	NA	October	trauma	male	immature	moderate	39	1	19	0	0	2	1	328	0	0	0	2	2	0	0	13	3	8	0	0/0/0/0	0/0/0	0/0/0	0	0	0	0	0	0	0	0	0	0	0	1	0	0
Wk137	Palatinate	April	trauma	male	subadult	good	5	8	84	0	0	1	0	0	0	0	0	0	2	0	0	1	0	3	0	3/0/0/0	0/0/0	0/0/0	0	0	0	1	48	0	0	0	0	0	0	0	NA	0
Wk140	Palatinate	November	trauma	female	juvenile	moderate	152	3	0	22	0	0	0	0	0	0	0	0	0	0	0	0	0	0	0	2/0/0/0	0/0/0	0/0/1	0	0	0	0	0	0	0	0	0	0	0	0	0	0
Wk141	Palatinate	November	trauma	female	immature	good	20	0	0	0	0	0	0	0	0	0	0	0	1	1	0	1	0	0	0	2/1/0/0	0/0/1	0/0/0	0	0	0	0	0	0	0	0	0	0	0	0	0	0
Wk143	Palatinate	September	trauma	female	immature	good	22	7	443	10	2	0	0	525	0	0	0	0	2	2	0	3	2	11	0	1/0/0/0	0/0/0	0/0/0	0	0	0	0	0	0	0	0	0	0	0	0	0	0
Wk148	Palatinate	October	trauma	female	immature	good	123	6	164	0	0	2	6	0	0	0	0	8	0	11	0	5	3	4	0	2/0/0/0	0/0/0	0/0/1	0	0	0	0	0	0	0	0	0	0	0	0	0	0
Wk149	Eifel	September	trauma	female	immature	NA	48	2	102	0	0	0	0	810	0	0	0	0	0	0	0	0	0	0	0	0/0/0/0	0/0/0	0/0/0	0	0	0	0	0	0	0	0	0	0	0	0	0	0
Wk151	Palatinate	November	trauma	female	immature	very good	39	9	113	18	0	5	0	0	1	0	0	0	2	6	0	0	3	0	0	2/0/0/0	0/0/0	0/0/0	0	0	0	0	0	0	0	0	0	0	0	0	0	0
Wk152	Palatinate	November	trauma	female	subadult	very good	50	6	448	16	0	0	1	0	0	0	0	0	1	0	0	0	25	1	0	1/1/0/0	0/0/0	0/0/0	0	0	0	0	0	0	0	0	0	0	0	0	0	0
Wk153	Eifel	November	trauma	male	juvenile	good	73	2	10	45	1	0	1	0	0	0	0	0	1	3	0	2	4	3	0	0/0/0/0	0/0/0	0/0/0	0	2	0	0	0	0	0	0	0	0	0	0	0	0
Wk156	Eifel	November	trauma	male	adult 2	very good	111	6	246	238	13	0	0	0	0	0	0	0	0	2	0	17	0	3	0	0/0/0/0	0/0/0	0/0/0	0	0	0	0	0	0	0	0	0	0	0	0	0	0
Wk159	NA	January	trauma	male	adult 2	very good	58	11	433	0	0	0	0	0	0	0	0	1	0	2	0	14	0	8	0	0/0/0/0	0/0/0	0/0/0	0	0	0	0	0	0	0	0	0	0	0	0	0	0
Wk162	Palatinate	November	trauma	male	immature	good	39	35	1620	88	0	4	0	0	0	0	0	0	1	3	0	0	22	7	0	1/0/0/0	0/0/5	0/0/0	0	0	0	0	0	0	0	0	0	1	0	0	0	0
Wk163	Eifel	October	unknown	male	juvenile	cachectic	25	3	59	4	0	0	0	0	0	0	0	0	0	2	0	0	0	0	0	0/0/0/0	0/0/2	0/0/0	0	0	0	0	0	0	0	0	0	0	0	0	0	0
NA = not available; juvenile = <4 months; immature = 5-10 months; subadult = 11-24 months; adult 1 = 25-48 months; adult 2 = >48 months
